# Supplementary material for: Wiring Between Close Nodes in Molecular Networks Evolves More Quickly Than Between Distant Nodes
Source: Mol Biol Evol. 2024 May 20;41(5):msae098. doi: 10.1093/molbev/msae098 (PMC11136681; doi:10.1093/molbev/msae098)
Supplement: msae098_Supplementary_Data [file msae098_supplementary_data.zip]

Archive with 4 entries (4 files):
- GilGomez DDI-Supplementary Materials V2.pdf
- SupDoc_S1-tSNE_results_largerange.pdf
- Sup_table_S1.Drug_target_mapping.csv.txt
- Sup_table_S4.networkmeasurements.csv.txt
