# Supplementary material for: Wiring Between Close Nodes in Molecular Networks Evolves More Quickly Than Between Distant Nodes
Source: Mol Biol Evol. 2024 May 20;41(5):msae098. doi: 10.1093/molbev/msae098 (PMC11136681; doi:10.1093/molbev/msae098)
Supplement: msae098_Supplementary_Data [file msae098_supplementary_data.zip › Sup_table_S1.Drug_target_mapping.csv.txt]

Drug,PubChem_CID,CHEMBL_ID,MECHANISM_OF_ACTION,TARGET_PREF_NAME,TARGET_UNIPROT,TARGET_INFO,KEGG_ID,KO_ID,KEGG_NAME,KEGG_eco,UNIPROT_eco,UNIPROT_ecoINFO
Amikacin,37768,CHEMBL177,Bacterial 70S ribosome inhibitor,Bacterial 70S ribosome,,16S ribosomal RNA,,K01977,16S ribosomal RNA,eco:b3278,,
Gentamicin,3467,CHEMBL329592,Bacterial 70S ribosome inhibitor,Bacterial 70S ribosome,,16S ribosomal RNA,,K01977,16S ribosomal RNA,eco:b3278,,
Minocycline,54675783,CHEMBL1434,Bacterial 70S ribosome inhibitor,Bacterial 70S ribosome,,16S ribosomal RNA,,K01977,16S ribosomal RNA,eco:b3278,,
Spectinomycin,15541,CHEMBL1167,Bacterial 70S ribosome inhibitor,Bacterial 70S ribosome,,16S ribosomal RNA,,K01977,16S ribosomal RNA,eco:b3278,,
Tigecycline,54686904,CHEMBL376140,Bacterial 70S ribosome inhibitor,Bacterial 70S ribosome,,16S ribosomal RNA,,K01977,16S ribosomal RNA,eco:b3278,,
Azithromycin,447043,CHEMBL529,Bacterial 70S ribosome inhibitor,Bacterial 70S ribosome,,23S ribosomal RNA,,K01980,23S ribosomal RNA,eco:b3275,,
Chloramphenicol,5959,CHEMBL130,Bacterial 70S ribosome inhibitor,Bacterial 70S ribosome,,23S ribosomal RNA,,K01980,23S ribosomal RNA,eco:b3275,,
Clarithromycin,84029,CHEMBL1741,Bacterial 70S ribosome inhibitor,Bacterial 70S ribosome,,23S ribosomal RNA,,K01980,23S ribosomal RNA,eco:b3275,,
Clindamycin,446598,CHEMBL1753,Bacterial 70S ribosome inhibitor,Bacterial 70S ribosome,,23S ribosomal RNA,,K01980,23S ribosomal RNA,eco:b3275,,
Erythromycin,12560,CHEMBL532,Bacterial 70S ribosome inhibitor,Bacterial 70S ribosome,,23S ribosomal RNA,,K01980,23S ribosomal RNA,eco:b3275,,
Tobramycin,36294,CHEMBL1747,70S ribosome inhibitor,70S ribosome,,23S ribosomal RNA,,K01980,23S ribosomal RNA,eco:b3275,,
Doxycycline,54671203,CHEMBL1433,30S ribosomal protein S4,30S ribosomal protein S4,P0A7V8,30S ribosomal protein S4,eco:b3296,K02986,rpsD; 30S ribosomal subunit protein S4,eco:b3296,P0A7V8,RS4_ECOLI
Doxycycline,54671203,CHEMBL1433,30S ribosomal protein S9,30S ribosomal protein S9,P0A7X3,30S ribosomal protein S9,eco:b3230,K02996,rpsI; 30S ribosomal subunit protein S9,eco:b3230,P0A7X3,RS9_ECOLI
Clindamycin,446598,CHEMBL1753,Bacterial 70S ribosome inhibitor,Bacterial 70S ribosome,P0A7J6,50S ribosomal protein L10,sfl:SF4058,K02864,rplJ; 50S ribosomal protein L10,eco:b3985,P0A7J3,RL10_ECOLI
Metformin,4091,CHEMBL1431,Mitochondrial complex I (NADH dehydrogenase) inhibitor,Mitochondrial complex I (NADH dehydrogenase),O14561,"Acyl carrier protein, mitochondrial",hsa:4706,K03955,NDUFAB1; NADH:ubiquinone oxidoreductase subunit AB1,,,
Caffeine,2519,CHEMBL113,Adenosine receptor antagonist,Adenosine receptor,P30542,Adenosine receptor A1,hsa:134,K04265,ADORA1; adenosine A1 receptor,,,
Theophylline,2153,CHEMBL190,Adenosine receptor antagonist,Adenosine receptor,P30542,Adenosine receptor A1,hsa:134,K04265,ADORA1; adenosine A1 receptor,,,
Caffeine,2519,CHEMBL113,Adenosine receptor antagonist,Adenosine receptor,P29274,Adenosine receptor A2a,hsa:135,K04266,ADORA2A; adenosine A2a receptor,,,
Theophylline,2153,CHEMBL190,Adenosine receptor antagonist,Adenosine receptor,P29274,Adenosine receptor A2a,hsa:135,K04266,ADORA2A; adenosine A2a receptor,,,
Caffeine,2519,CHEMBL113,Adenosine receptor antagonist,Adenosine receptor,P29275,Adenosine receptor A2b,hsa:136,K04267,ADORA2B; adenosine A2b receptor,,,
Theophylline,2153,CHEMBL190,Adenosine receptor antagonist,Adenosine receptor,P29275,Adenosine receptor A2b,hsa:136,K04267,ADORA2B; adenosine A2b receptor,,,
Caffeine,2519,CHEMBL113,Adenosine receptor antagonist,Adenosine receptor,P0DMS8,Adenosine receptor A3,hsa:140,K04268,ADORA3; adenosine A3 receptor,,,
Theophylline,2153,CHEMBL190,Adenosine receptor antagonist,Adenosine receptor,P0DMS8,Adenosine receptor A3,hsa:140,K04268,ADORA3; adenosine A3 receptor,,,
Fusidic acid,3000226,CHEMBL374975,aminoacyl-tRNA,aminoacyl-tRNA,P0A6M4,aminoacyl-tRNA,ecj:JW3858,K07560,D-aminoacyl-tRNA deacylase [EC:3.1.1.96],eco:b3887,P0A6M4,DTD_ECOLI
Berberine,2353,CHEMBL295124,AMP-activated protein kinase (AMPK) activator,AMP-activated protein kinase (AMPK) activator,,AMP-activated protein kinase (AMPK) activator,,,,,,
Puromycin,439530,CHEMBL469912,Bacterial 70S ribosome inhibitor,Bacterial 70S ribosome,,Bacterial 70S ribosome,,K01980,23S ribosomal RNA,eco:b3275,,
Spiramycin,6419898,CHEMBL453514,Bacterial 70S ribosome inhibitor,Bacterial 70S ribosome,,Bacterial 70S ribosome,,K01980,23S ribosomal RNA,eco:b3275,,
Bacitracin,11980094,CHEMBL1200558,C55-isoprenyl pyrophosphate inhibitor,C55-isoprenyl pyrophosphate,,C55-isoprenyl pyrophosphate,,,,,,
Theophylline,2153,CHEMBL190,Phosphodiesterase 4 inhibitor,Phosphodiesterase 4,P27815,"cAMP-specific 3',5'-cyclic phosphodiesterase 4A",hsa:5141,K13293,PDE4A; phosphodiesterase 4A,,,
Caffeine,2519,CHEMBL113,Adenosine receptor antagonist,Adenosine receptor,Q07343,"cAMP-specific 3',5'-cyclic phosphodiesterase 4B",hsa:5142,K13293,PDE4A; phosphodiesterase 4A,,,
Theophylline,2153,CHEMBL190,Phosphodiesterase 4 inhibitor,Phosphodiesterase 4,Q07343,"cAMP-specific 3',5'-cyclic phosphodiesterase 4B",hsa:5142,K13293,PDE4A; phosphodiesterase 4A,,,
Theophylline,2153,CHEMBL190,Phosphodiesterase 4 inhibitor,Phosphodiesterase 4,Q08493,"cAMP-specific 3',5'-cyclic phosphodiesterase 4C",hsa:5143,K13293,PDE4A; phosphodiesterase 4A,,,
Theophylline,2153,CHEMBL190,Phosphodiesterase 4 inhibitor,Phosphodiesterase 4,Q08499,"cAMP-specific 3',5'-cyclic phosphodiesterase 4D",hsa:5144,K13293,PDE4A; phosphodiesterase 4A,,,
Chlorhexidine,9552079,CHEMBL790,Cell membrane inhibitor,Cell membrane,,Cell membrane,,,,,,
Daptomycin,16134395,CHEMBL387675,Cell membrane inhibitor,Cell membrane,,Cell membrane,,,,,,
Colistin,5311054,CHEMBL499783,Cell outer membrane inhibitor,Cell outer membrane,,Cell outer membrane,,,,,,
Polymyxin B,49800004,CHEMBL3989738,Cell outer membrane inhibitor,Cell outer membrane,,Cell outer membrane,,,,,,
Theophylline,2153,CHEMBL190,Phosphodiesterase 3 inhibitor,Phosphodiesterase 3,Q14432,"cGMP-inhibited 3',5'-cyclic phosphodiesterase A",hsa:5139,K19021,PDE3A; phosphodiesterase 3A,,,
Theophylline,2153,CHEMBL190,Phosphodiesterase 3 inhibitor,Phosphodiesterase 3,Q13370,"cGMP-inhibited 3',5'-cyclic phosphodiesterase B",hsa:5140,K13296,PDE3B; phosphodiesterase 3B,,,
Doxycycline,54671203,CHEMBL1433,Matrix metalloproteinase 13,Matrix metalloproteinase 13,P45452,Collagenase 3,hsa:4322,K07994,MMP13; matrix metallopeptidase 13,,,
Metformin,4091,CHEMBL1431,Mitochondrial complex I (NADH dehydrogenase) inhibitor,Mitochondrial complex I (NADH dehydrogenase),Q9Y375,"Complex I intermediate-associated protein 30, mitochondrial",hsa:51103,K18159,NDUFAF1; NADH:ubiquinone oxidoreductase complex assembly factor 1,,,
Metformin,4091,CHEMBL1431,Mitochondrial complex I (NADH dehydrogenase) inhibitor,Mitochondrial complex I (NADH dehydrogenase),O00483,Cytochrome c oxidase subunit NDUFA4,hsa:4697,K03948,NDUFA4; NDUFA4 mitochondrial complex associated,,,
Amoxicillin,33613,CHEMBL1082,Bacterial penicillin-binding protein inhibitor,Bacterial penicillin-binding protein,P0AEB2,D-alanyl-D-alanine carboxypeptidase DacA,eco:b0632,K07258,dacA; D-alanyl-D-alanine carboxypeptidase DacA,eco:b0839,P08506,DACC_ECOLI
Aztreonam,5742832,CHEMBL158,Bacterial penicillin-binding protein inhibitor,Bacterial penicillin-binding protein,P0AEB2,D-alanyl-D-alanine carboxypeptidase DacA,eco:b0632,K07258,dacA; D-alanyl-D-alanine carboxypeptidase DacA,eco:b0839,P08506,DACC_ECOLI
Cefaclor,51039,CHEMBL680,Bacterial penicillin-binding protein inhibitor,Bacterial penicillin-binding protein,P0AEB2,D-alanyl-D-alanine carboxypeptidase DacA,eco:b0632,K07258,dacA; D-alanyl-D-alanine carboxypeptidase DacA,eco:b0839,P08506,DACC_ECOLI
Cefotaxime,5742673,CHEMBL1730,Bacterial penicillin-binding protein inhibitor,Bacterial penicillin-binding protein,P0AEB2,D-alanyl-D-alanine carboxypeptidase DacA,eco:b0632,K07258,dacA; D-alanyl-D-alanine carboxypeptidase DacA,eco:b0839,P08506,DACC_ECOLI
Cephalexin,27447,CHEMBL1727,Bacterial penicillin-binding protein inhibitor,Bacterial penicillin-binding protein,P0AEB2,D-alanyl-D-alanine carboxypeptidase DacA,eco:b0632,K07258,dacA; D-alanyl-D-alanine carboxypeptidase DacA,eco:b0839,P08506,DACC_ECOLI
Imipenem,104838,CHEMBL148,Bacterial penicillin-binding protein inhibitor,Bacterial penicillin-binding protein,P0AEB2,D-alanyl-D-alanine carboxypeptidase DacA,eco:b0632,K07258,dacA; D-alanyl-D-alanine carboxypeptidase DacA,eco:b0839,P08506,DACC_ECOLI
Meropenem,441130,CHEMBL127,Bacterial penicillin-binding protein inhibitor,Bacterial penicillin-binding protein,P0AEB2,D-alanyl-D-alanine carboxypeptidase DacA,eco:b0632,K07258,dacA; D-alanyl-D-alanine carboxypeptidase DacA,eco:b0839,P08506,DACC_ECOLI
Penicillin G,5904,CHEMBL29,Bacterial penicillin-binding protein inhibitor,Bacterial penicillin-binding protein,P0AEB2,D-alanyl-D-alanine carboxypeptidase DacA,eco:b0632,K07258,dacA; D-alanyl-D-alanine carboxypeptidase DacA,eco:b0839,P08506,DACC_ECOLI
Piperacillin,43672,CHEMBL702,Bacterial penicillin-binding protein inhibitor,Bacterial penicillin-binding protein,P0AEB2,D-alanyl-D-alanine carboxypeptidase DacA,eco:b0632,K07258,dacA; D-alanyl-D-alanine carboxypeptidase DacA,eco:b0839,P08506,DACC_ECOLI
Amoxicillin,33613,CHEMBL1082,Bacterial penicillin-binding protein inhibitor,Bacterial penicillin-binding protein,P24228,D-alanyl-D-alanine carboxypeptidase DacB,eco:b3182,K07259,dacB; peptidoglycan DD-endopeptidase DacB,eco:b3182,P24228,DACB_ECOLI
Aztreonam,5742832,CHEMBL158,Bacterial penicillin-binding protein inhibitor,Bacterial penicillin-binding protein,P24228,D-alanyl-D-alanine carboxypeptidase DacB,eco:b3182,K07259,dacB; peptidoglycan DD-endopeptidase DacB,eco:b3182,P24228,DACB_ECOLI
Cefaclor,51039,CHEMBL680,Bacterial penicillin-binding protein inhibitor,Bacterial penicillin-binding protein,P24228,D-alanyl-D-alanine carboxypeptidase DacB,eco:b3182,K07259,dacB; peptidoglycan DD-endopeptidase DacB,eco:b3182,P24228,DACB_ECOLI
Cefotaxime,5742673,CHEMBL1730,Bacterial penicillin-binding protein inhibitor,Bacterial penicillin-binding protein,P24228,D-alanyl-D-alanine carboxypeptidase DacB,eco:b3182,K07259,dacB; peptidoglycan DD-endopeptidase DacB,eco:b3182,P24228,DACB_ECOLI
Cephalexin,27447,CHEMBL1727,Bacterial penicillin-binding protein inhibitor,Bacterial penicillin-binding protein,P24228,D-alanyl-D-alanine carboxypeptidase DacB,eco:b3182,K07259,dacB; peptidoglycan DD-endopeptidase DacB,eco:b3182,P24228,DACB_ECOLI
Imipenem,104838,CHEMBL148,Bacterial penicillin-binding protein inhibitor,Bacterial penicillin-binding protein,P24228,D-alanyl-D-alanine carboxypeptidase DacB,eco:b3182,K07259,dacB; peptidoglycan DD-endopeptidase DacB,eco:b3182,P24228,DACB_ECOLI
Meropenem,441130,CHEMBL127,Bacterial penicillin-binding protein inhibitor,Bacterial penicillin-binding protein,P24228,D-alanyl-D-alanine carboxypeptidase DacB,eco:b3182,K07259,dacB; peptidoglycan DD-endopeptidase DacB,eco:b3182,P24228,DACB_ECOLI
Penicillin G,5904,CHEMBL29,Bacterial penicillin-binding protein inhibitor,Bacterial penicillin-binding protein,P24228,D-alanyl-D-alanine carboxypeptidase DacB,eco:b3182,K07259,dacB; peptidoglycan DD-endopeptidase DacB,eco:b3182,P24228,DACB_ECOLI
Piperacillin,43672,CHEMBL702,Bacterial penicillin-binding protein inhibitor,Bacterial penicillin-binding protein,P24228,D-alanyl-D-alanine carboxypeptidase DacB,eco:b3182,K07259,dacB; peptidoglycan DD-endopeptidase DacB,eco:b3182,P24228,DACB_ECOLI
Amoxicillin,33613,CHEMBL1082,Bacterial penicillin-binding protein inhibitor,Bacterial penicillin-binding protein,P08506,D-alanyl-D-alanine carboxypeptidase DacC,eco:b0839,K07258,dacA; D-alanyl-D-alanine carboxypeptidase DacA,eco:b0839,P08506,DACC_ECOLI
Aztreonam,5742832,CHEMBL158,Bacterial penicillin-binding protein inhibitor,Bacterial penicillin-binding protein,P08506,D-alanyl-D-alanine carboxypeptidase DacC,eco:b0839,K07258,dacA; D-alanyl-D-alanine carboxypeptidase DacA,eco:b0839,P08506,DACC_ECOLI
Cefaclor,51039,CHEMBL680,Bacterial penicillin-binding protein inhibitor,Bacterial penicillin-binding protein,P08506,D-alanyl-D-alanine carboxypeptidase DacC,eco:b0839,K07258,dacA; D-alanyl-D-alanine carboxypeptidase DacA,eco:b0839,P08506,DACC_ECOLI
Cefotaxime,5742673,CHEMBL1730,Bacterial penicillin-binding protein inhibitor,Bacterial penicillin-binding protein,P08506,D-alanyl-D-alanine carboxypeptidase DacC,eco:b0839,K07258,dacA; D-alanyl-D-alanine carboxypeptidase DacA,eco:b0839,P08506,DACC_ECOLI
Cephalexin,27447,CHEMBL1727,Bacterial penicillin-binding protein inhibitor,Bacterial penicillin-binding protein,P08506,D-alanyl-D-alanine carboxypeptidase DacC,eco:b0839,K07258,dacA; D-alanyl-D-alanine carboxypeptidase DacA,eco:b0839,P08506,DACC_ECOLI
Imipenem,104838,CHEMBL148,Bacterial penicillin-binding protein inhibitor,Bacterial penicillin-binding protein,P08506,D-alanyl-D-alanine carboxypeptidase DacC,eco:b0839,K07258,dacA; D-alanyl-D-alanine carboxypeptidase DacA,eco:b0839,P08506,DACC_ECOLI
Meropenem,441130,CHEMBL127,Bacterial penicillin-binding protein inhibitor,Bacterial penicillin-binding protein,P08506,D-alanyl-D-alanine carboxypeptidase DacC,eco:b0839,K07258,dacA; D-alanyl-D-alanine carboxypeptidase DacA,eco:b0839,P08506,DACC_ECOLI
Penicillin G,5904,CHEMBL29,Bacterial penicillin-binding protein inhibitor,Bacterial penicillin-binding protein,P08506,D-alanyl-D-alanine carboxypeptidase DacC,eco:b0839,K07258,dacA; D-alanyl-D-alanine carboxypeptidase DacA,eco:b0839,P08506,DACC_ECOLI
Piperacillin,43672,CHEMBL702,Bacterial penicillin-binding protein inhibitor,Bacterial penicillin-binding protein,P08506,D-alanyl-D-alanine carboxypeptidase DacC,eco:b0839,K07258,dacA; D-alanyl-D-alanine carboxypeptidase DacA,eco:b0839,P08506,DACC_ECOLI
Trimethoprim,5578,CHEMBL22,Bacterial dihydrofolate reductase inhibitor,Bacterial dihydrofolate reductase,P0ABQ4,Dihydrofolate reductase,eco:b0048,K00287,folA; dihydrofolate reductase,eco:b0048,P0ABQ4,DYR_ECOLI
Bleomycin,5360373,CHEMBL403664,DNA inhibitor,DNA,,DNA,,,,,,
Clofazimine,2794,CHEMBL1292,DNA inhibitor,DNA,,DNA,,,,,,
Metronidazole,4173,CHEMBL137,DNA inhibitor,DNA,,DNA,,,,,,
Mitomycin C,5746,CHEMBL105,DNA inhibitor,DNA,,DNA,,,,,,
Nitrofurantoin,6604200,CHEMBL572,DNA inhibitor,DNA,,DNA,,,,,,
Streptozotocin,29327,CHEMBL1603,DNA inhibitor,DNA,,DNA,,,,,,
Flucytosine,3366,CHEMBL1463,Thymidylate synthase inhibitor,DNA (cytosine-5)-methyltransferase 1,P26358,DNA (cytosine-5)-methyltransferase 1,hsa:1786,K00558,DNMT1; DNA methyltransferase 1,eco:b1961,P0AED9,DCM_ECOLI
Ciprofloxacin,2764,CHEMBL8,Bacterial DNA gyrase inhibitor,Bacterial DNA gyrase,P0AES4,DNA gyrase subunit A,eco:b2231,K02469,gyrA; DNA gyrase subunit A,eco:b2231,P0AES4,GYRA_ECOLI
Levofloxacin,149096,CHEMBL33,DNA gyrase inhibitor,DNA gyrase subunit A,P43700,DNA gyrase subunit A,hin:HI_1264,K02469,gyrA; DNA gyrase subunit A,eco:b2231,P0AES4,GYRA_ECOLI
Levofloxacin,149096,CHEMBL33,DNA gyrase inhibitor,DNA gyrase,P72524,DNA gyrase subunit A,spn:SP_1219,K02469,gyrA; DNA gyrase subunit A,eco:b2231,P0AES4,GYRA_ECOLI
Moxifloxacin,152946,CHEMBL32,Bacterial DNA gyrase inhibitor,Bacterial DNA gyrase,P0AES4,DNA gyrase subunit A,eco:b2231,K02469,gyrA; DNA gyrase subunit A,eco:b2231,P0AES4,GYRA_ECOLI
Moxifloxacin,152946,CHEMBL32,Topoisomerase IV inhibitor,DNA gyrase subunit A,P43700,DNA gyrase subunit A,hin:HI_1264,K02469,gyrA; DNA gyrase subunit A,eco:b2231,P0AES4,GYRA_ECOLI
Novobiocin,54675769,CHEMBL36506,DNA gyrase inhibitor,DNA gyrase,Q5HK04,DNA gyrase subunit A,ser:SERP2548,K02469,gyrA; DNA gyrase subunit A,eco:b2231,P0AES4,GYRA_ECOLI
Ciprofloxacin,2764,CHEMBL8,Bacterial DNA gyrase inhibitor,Bacterial DNA gyrase,P0AES6,DNA gyrase subunit B,eco:b3699,K02470,gyrB; DNA gyrase subunit B,eco:b3699,P0AES6,GYRB_ECOLI
Levofloxacin,149096,CHEMBL33,DNA gyrase inhibitor,DNA gyrase,P0A4L9,DNA gyrase subunit B,spn:SP_0806,K02470,gyrB; DNA gyrase subunit B,eco:b3699,P0AES6,GYRB_ECOLI
Moxifloxacin,152946,CHEMBL32,Bacterial DNA gyrase inhibitor,Bacterial DNA gyrase,P0AES6,DNA gyrase subunit B,eco:b3699,K02470,gyrB; DNA gyrase subunit B,eco:b3699,P0AES6,GYRB_ECOLI
Novobiocin,54675769,CHEMBL36506,DNA gyrase inhibitor,DNA gyrase,Q5HK03,DNA gyrase subunit B,ser:SERP2549,K02470,gyrB; DNA gyrase subunit B,eco:b3699,P0AES6,GYRB_ECOLI
Doxorubicin,31703,CHEMBL53463,DNA topoisomerase II alpha inhibitor,DNA topoisomerase II alpha,P11388,DNA topoisomerase 2-alpha,hsa:7153,K03164,TOP2A; DNA topoisomerase II alpha,,,
Doxorubicin,31703,CHEMBL53463,DNA topoisomerase II alpha inhibitor,DNA topoisomerase II alpha,P11388,DNA topoisomerase 2-alpha,hsa:7153,K03164,TOP2A; DNA topoisomerase II alpha,,,
Ciprofloxacin,2764,CHEMBL8,Bacterial DNA gyrase inhibitor,Bacterial DNA gyrase,P0C1U9,DNA topoisomerase 4 subunit A,,,,,,
Levofloxacin,149096,CHEMBL33,DNA gyrase inhibitor,DNA topoisomerase 4 subunit A,P43702,DNA topoisomerase 4 subunit A,hin:HI_1529,K02621,parC; DNA topoisomerase IV subunit A,eco:b3019,P0AFI2,PARC_ECOLI
Levofloxacin,149096,CHEMBL33,DNA gyrase inhibitor,Topoisomerase IV,P72525,DNA topoisomerase 4 subunit A,spn:SP_0855,K02621,parC; DNA topoisomerase IV subunit A,eco:b3019,P0AFI2,PARC_ECOLI
Moxifloxacin,152946,CHEMBL32,Topoisomerase IV inhibitor,Topoisomerase IV,P0AFI2,DNA topoisomerase 4 subunit A,eco:b3019,K02621,parC; DNA topoisomerase IV subunit A,eco:b3019,P0AFI2,PARC_ECOLI
Moxifloxacin,152946,CHEMBL32,Topoisomerase IV inhibitor,DNA topoisomerase 4 subunit A,P43702,DNA topoisomerase 4 subunit A,hin:HI_1529,K02621,parC; DNA topoisomerase IV subunit A,eco:b3019,P0AFI2,PARC_ECOLI
Levofloxacin,149096,CHEMBL33,DNA gyrase inhibitor,Topoisomerase IV,Q59961,DNA topoisomerase 4 subunit B,spn:SP_0852,K02622,parE; DNA topoisomerase IV subunit B,eco:b3030,P20083,PARE_ECOLI
Moxifloxacin,152946,CHEMBL32,Topoisomerase IV inhibitor,Topoisomerase IV,P20083,DNA topoisomerase 4 subunit B,eco:b3030,K02622,parE; DNA topoisomerase IV subunit B,eco:b3030,P20083,PARE_ECOLI
Rifampicin,135398735,CHEMBL374478,Bacterial DNA-directed RNA polymerase inhibitor,Bacterial DNA-directed RNA polymerase,P0A8V2,DNA-directed RNA polymerase subunit beta,eco:b3987,K03043,rpoB; RNA polymerase subunit beta,eco:b3987,P0A8V2,RPOB_ECOLI
Rifampicin,135398735,CHEMBL374478,Bacterial DNA-directed RNA polymerase inhibitor,Bacterial DNA-directed RNA polymerase,P0A8T7,DNA-directed RNA polymerase subunit beta',eco:b3988,K03046,rpoC; RNA polymerase subunit beta',eco:b3988,P0A8T7,RPOC_ECOLI
EGCG,65064,CHEMBL297453,dual specificity tyrosine phosphorylation regulated kinase 1A,dual specificity tyrosine phosphorylation regulated kinase 1A,Q13627,dual specificity tyrosine phosphorylation regulated kinase 1A,hsa:1859,K08825,DYRK1A; dual specificity tyrosine phosphorylation regulated kinase 1A,,,
Curcumin,969516,CHEMBL140,E1A binding protein p300,E1A binding protein p300,Q09472,E1A binding protein p300,hsa:2033,K04498,EP300; E1A binding protein p300,,,
EGCG,65064,CHEMBL297453,E1A binding protein p300,E1A binding protein p300,Q09472,E1A binding protein p300,hsa:2033,K04498,EP300; E1A binding protein p300,,,
Triclosan,5564,CHEMBL849,Bacterial enoyl-[acyl-carrier-protein] reductase inhibitor,Bacterial enoyl-[acyl-carrier-protein] reductase,P0AEK4,Enoyl-[acyl-carrier-protein] reductase [NADH] FabI,eco:b1288,K00208,fabI; enoyl-[acyl-carrier-protein] reductase,eco:b1288,P0AEK4,FABI_ECOLI
Sulfamonomethoxine,5332,CHEMBL462990,"FolP, a dihydropteroate synthase","FolP, a dihydropteroate synthase",P0AC13,"FolP, a dihydropteroate synthase",ecj:JW3144,K00796,dihydropteroate synthase [EC:2.5.1.15],eco:b3177,P0AC13,DHPS_ECOLI
Metformin,4091,CHEMBL1431,Mitochondrial glycerol-3-phosphate dehydrogenase inhibitor,Mitochondrial glycerol-3-phosphate dehydrogenase,P43304,"Glycerol-3-phosphate dehydrogenase, mitochondrial",hsa:2820,K00111,GPD2; glycerol-3-phosphate dehydrogenase 2,eco:b3426,P13035,GLPD_ECOLI
Caffeine,2519,CHEMBL113,Adenosine receptor antagonist,Adenosine receptor,O15554,Intermediate conductance calcium-activated potassium channel protein 4,hsa:3783,K04945,KCNN4; potassium calcium-activated channel subfamily N member 4,,,
Doxycycline,54671203,CHEMBL1433,Matrix metalloproteinase-1,Matrix metalloproteinase-1,P03956,Interstitial collagenase,hsa:4312,K01388,MMP1; matrix metallopeptidase 1,,,
Ciclopirox,2749,CHEMBL1413,Iron chelating agent,Iron,,Iron,,,,,,
Pseudomonic acid,446596,CHEMBL719,Isoleucyl-tRNA synthetase inhibitor,Isoleucyl-tRNA synthetase,P41972,Isoleucine--tRNA ligase,,,,,,
Pseudomonic acid,446596,CHEMBL719,Isoleucyl-tRNA synthetase inhibitor,Isoleucyl-tRNA synthetase,Q99YW3,Isoleucine--tRNA ligase,spy:SPy_1513,K01870,ileS; putative isoleucyl-tRNA synthetase,eco:b0026,P00956,SYI_ECOLI
EGCG,65064,CHEMBL297453,lysine acetyltransferase 2B,lysine acetyltransferase 2B,Q92831,lysine acetyltransferase 2B,hsa:8850,K06062,KAT2B; lysine acetyltransferase 2B,,,
Paraquat,15939,CHEMBL74469,Multidrug and toxin extrusion protein,multidrug and toxin extrusion protein 1,Q96FL8,MATE1,hsa:55244,K03327,SLC47A2; solute carrier family 47 member 2,,,
Paraquat,15939,CHEMBL74469,Multidrug and toxin extrusion protein,multidrug and toxin extrusion protein 2,Q86VL8,MATE2,hsa:146802,K03327,SLC47A2; solute carrier family 47 member 2,,,
Doxycycline,54671203,CHEMBL1433,Matrix metalloproteinase 7,Matrix metalloproteinase 7,P09237,Matrilysin,hsa:4316,K01397,MMP7; matrix metallopeptidase 7,,,
Oxacillin,6196,CHEMBL819,Penicillin-binding protein inhibitor,Penicillin-binding protein,Q53707,MecA PBP2' (penicillin binding protein 2'),,,,,,
Metformin,4091,CHEMBL1431,Mitochondrial complex I (NADH dehydrogenase) inhibitor,Mitochondrial complex I (NADH dehydrogenase),Q8N183,"Mimitin, mitochondrial",hsa:91942,K18160,NDUFAF2; NADH:ubiquinone oxidoreductase complex assembly factor 2,,,
Loperamide,3955,CHEMBL841,Mu opioid receptor agonist,Mu opioid receptor,P35372,Mu-type opioid receptor,hsa:4988,K04215,OPRM1; opioid receptor mu 1,,,
Metformin,4091,CHEMBL1431,Mitochondrial complex I (NADH dehydrogenase) inhibitor,Mitochondrial complex I (NADH dehydrogenase),Q9BU61,NADH dehydrogenase [ubiquinone] 1 alpha subcomplex assembly factor 3,hsa:25915,K09008,NDUFAF3; NADH:ubiquinone oxidoreductase complex assembly factor 3,,,
Metformin,4091,CHEMBL1431,Mitochondrial complex I (NADH dehydrogenase) inhibitor,Mitochondrial complex I (NADH dehydrogenase),Q9P032,NADH dehydrogenase [ubiquinone] 1 alpha subcomplex assembly factor 4,hsa:29078,K18161,NDUFAF4; NADH:ubiquinone oxidoreductase complex assembly factor 4,,,
Metformin,4091,CHEMBL1431,Mitochondrial complex I (NADH dehydrogenase) inhibitor,Mitochondrial complex I (NADH dehydrogenase),O15239,NADH dehydrogenase [ubiquinone] 1 alpha subcomplex subunit 1,hsa:4694,K03945,NDUFA1; NADH:ubiquinone oxidoreductase subunit A1,,,
Metformin,4091,CHEMBL1431,Mitochondrial complex I (NADH dehydrogenase) inhibitor,Mitochondrial complex I (NADH dehydrogenase),O95299,"NADH dehydrogenase [ubiquinone] 1 alpha subcomplex subunit 10, mitochondrial",hsa:4705,K03954,NDUFA10; NADH:ubiquinone oxidoreductase subunit A10,,,
Metformin,4091,CHEMBL1431,Mitochondrial complex I (NADH dehydrogenase) inhibitor,Mitochondrial complex I (NADH dehydrogenase),Q86Y39,NADH dehydrogenase [ubiquinone] 1 alpha subcomplex subunit 11,hsa:126328,K03956,NDUFA11; NADH:ubiquinone oxidoreductase subunit A11,,,
Metformin,4091,CHEMBL1431,Mitochondrial complex I (NADH dehydrogenase) inhibitor,Mitochondrial complex I (NADH dehydrogenase),Q9UI09,NADH dehydrogenase [ubiquinone] 1 alpha subcomplex subunit 12,hsa:55967,K11352,NDUFA12; NADH:ubiquinone oxidoreductase subunit A12,,,
Metformin,4091,CHEMBL1431,Mitochondrial complex I (NADH dehydrogenase) inhibitor,Mitochondrial complex I (NADH dehydrogenase),Q9P0J0,NADH dehydrogenase [ubiquinone] 1 alpha subcomplex subunit 13,hsa:51079,K11353,NDUFA13; NADH:ubiquinone oxidoreductase subunit A13,,,
Metformin,4091,CHEMBL1431,Mitochondrial complex I (NADH dehydrogenase) inhibitor,Mitochondrial complex I (NADH dehydrogenase),O43678,NADH dehydrogenase [ubiquinone] 1 alpha subcomplex subunit 2,hsa:4695,K03946,NDUFA2; NADH:ubiquinone oxidoreductase subunit A2,,,
Metformin,4091,CHEMBL1431,Mitochondrial complex I (NADH dehydrogenase) inhibitor,Mitochondrial complex I (NADH dehydrogenase),O95167,NADH dehydrogenase [ubiquinone] 1 alpha subcomplex subunit 3,hsa:4696,K03947,NDUFA3; NADH:ubiquinone oxidoreductase subunit A3,,,
Metformin,4091,CHEMBL1431,Mitochondrial complex I (NADH dehydrogenase) inhibitor,Mitochondrial complex I (NADH dehydrogenase),Q9NRX3,NADH dehydrogenase [ubiquinone] 1 alpha subcomplex subunit 4-like 2,hsa:56901,K03948,NDUFA4; NDUFA4 mitochondrial complex associated,,,
Metformin,4091,CHEMBL1431,Mitochondrial complex I (NADH dehydrogenase) inhibitor,Mitochondrial complex I (NADH dehydrogenase),Q16718,NADH dehydrogenase [ubiquinone] 1 alpha subcomplex subunit 5,hsa:4698,K03949,NDUFA5; NADH:ubiquinone oxidoreductase subunit A5,,,
Metformin,4091,CHEMBL1431,Mitochondrial complex I (NADH dehydrogenase) inhibitor,Mitochondrial complex I (NADH dehydrogenase),P56556,NADH dehydrogenase [ubiquinone] 1 alpha subcomplex subunit 6,hsa:4700,K03950,NDUFA6; NADH:ubiquinone oxidoreductase subunit A6,,,
Metformin,4091,CHEMBL1431,Mitochondrial complex I (NADH dehydrogenase) inhibitor,Mitochondrial complex I (NADH dehydrogenase),O95182,NADH dehydrogenase [ubiquinone] 1 alpha subcomplex subunit 7,hsa:4701,K03951,NDUFA7; NADH:ubiquinone oxidoreductase subunit A7,,,
Metformin,4091,CHEMBL1431,Mitochondrial complex I (NADH dehydrogenase) inhibitor,Mitochondrial complex I (NADH dehydrogenase),P51970,NADH dehydrogenase [ubiquinone] 1 alpha subcomplex subunit 8,hsa:4702,K03952,NDUFA8; NADH:ubiquinone oxidoreductase subunit A8,,,
Metformin,4091,CHEMBL1431,Mitochondrial complex I (NADH dehydrogenase) inhibitor,Mitochondrial complex I (NADH dehydrogenase),Q16795,"NADH dehydrogenase [ubiquinone] 1 alpha subcomplex subunit 9, mitochondrial",hsa:4704,K03953,NDUFA9; NADH:ubiquinone oxidoreductase subunit A9,,,
Metformin,4091,CHEMBL1431,Mitochondrial complex I (NADH dehydrogenase) inhibitor,Mitochondrial complex I (NADH dehydrogenase),O75438,NADH dehydrogenase [ubiquinone] 1 beta subcomplex subunit 1,hsa:4707,K03957,NDUFB1; NADH:ubiquinone oxidoreductase subunit B1,,,
Metformin,4091,CHEMBL1431,Mitochondrial complex I (NADH dehydrogenase) inhibitor,Mitochondrial complex I (NADH dehydrogenase),O96000,NADH dehydrogenase [ubiquinone] 1 beta subcomplex subunit 10,hsa:4716,K03966,NDUFB10; NADH:ubiquinone oxidoreductase subunit B10,,,
Metformin,4091,CHEMBL1431,Mitochondrial complex I (NADH dehydrogenase) inhibitor,Mitochondrial complex I (NADH dehydrogenase),Q9NX14,"NADH dehydrogenase [ubiquinone] 1 beta subcomplex subunit 11, mitochondrial",hsa:54539,K11351,NDUFB11; NADH:ubiquinone oxidoreductase subunit B11,,,
Metformin,4091,CHEMBL1431,Mitochondrial complex I (NADH dehydrogenase) inhibitor,Mitochondrial complex I (NADH dehydrogenase),O95178,"NADH dehydrogenase [ubiquinone] 1 beta subcomplex subunit 2, mitochondrial",hsa:4708,K03958,NDUFB2; NADH:ubiquinone oxidoreductase subunit B2,,,
Metformin,4091,CHEMBL1431,Mitochondrial complex I (NADH dehydrogenase) inhibitor,Mitochondrial complex I (NADH dehydrogenase),O43676,NADH dehydrogenase [ubiquinone] 1 beta subcomplex subunit 3,hsa:4709,K03959,NDUFB3; NADH:ubiquinone oxidoreductase subunit B3,,,
Metformin,4091,CHEMBL1431,Mitochondrial complex I (NADH dehydrogenase) inhibitor,Mitochondrial complex I (NADH dehydrogenase),O95168,NADH dehydrogenase [ubiquinone] 1 beta subcomplex subunit 4,hsa:4710,K03960,NDUFB4; NADH:ubiquinone oxidoreductase subunit B4,,,
Metformin,4091,CHEMBL1431,Mitochondrial complex I (NADH dehydrogenase) inhibitor,Mitochondrial complex I (NADH dehydrogenase),O43674,"NADH dehydrogenase [ubiquinone] 1 beta subcomplex subunit 5, mitochondrial",hsa:4711,K03961,NDUFB5; NADH:ubiquinone oxidoreductase subunit B5,,,
Metformin,4091,CHEMBL1431,Mitochondrial complex I (NADH dehydrogenase) inhibitor,Mitochondrial complex I (NADH dehydrogenase),O95139,NADH dehydrogenase [ubiquinone] 1 beta subcomplex subunit 6,hsa:4712,K03962,NDUFB6; NADH:ubiquinone oxidoreductase subunit B6,,,
Metformin,4091,CHEMBL1431,Mitochondrial complex I (NADH dehydrogenase) inhibitor,Mitochondrial complex I (NADH dehydrogenase),P17568,NADH dehydrogenase [ubiquinone] 1 beta subcomplex subunit 7,hsa:4713,K03963,NDUFB7; NADH:ubiquinone oxidoreductase subunit B7,,,
Metformin,4091,CHEMBL1431,Mitochondrial complex I (NADH dehydrogenase) inhibitor,Mitochondrial complex I (NADH dehydrogenase),O95169,"NADH dehydrogenase [ubiquinone] 1 beta subcomplex subunit 8, mitochondrial",hsa:4714,K03964,NDUFB8; NADH:ubiquinone oxidoreductase subunit B8,,,
Metformin,4091,CHEMBL1431,Mitochondrial complex I (NADH dehydrogenase) inhibitor,Mitochondrial complex I (NADH dehydrogenase),Q9Y6M9,NADH dehydrogenase [ubiquinone] 1 beta subcomplex subunit 9,hsa:4715,K03965,NDUFB9; NADH:ubiquinone oxidoreductase subunit B9,,,
Metformin,4091,CHEMBL1431,Mitochondrial complex I (NADH dehydrogenase) inhibitor,Mitochondrial complex I (NADH dehydrogenase),O43677,"NADH dehydrogenase [ubiquinone] 1 subunit C1, mitochondrial",hsa:4717,K03967,NDUFC1; NADH:ubiquinone oxidoreductase subunit C1,,,
Metformin,4091,CHEMBL1431,Mitochondrial complex I (NADH dehydrogenase) inhibitor,Mitochondrial complex I (NADH dehydrogenase),O95298,NADH dehydrogenase [ubiquinone] 1 subunit C2,hsa:4718,K03968,NDUFC2; NADH:ubiquinone oxidoreductase subunit C2,,,
Metformin,4091,CHEMBL1431,Mitochondrial complex I (NADH dehydrogenase) inhibitor,Mitochondrial complex I (NADH dehydrogenase),P49821,"NADH dehydrogenase [ubiquinone] flavoprotein 1, mitochondrial",hsa:4723,K03942,NDUFV1; NADH:ubiquinone oxidoreductase core subunit V1,,,
Metformin,4091,CHEMBL1431,Mitochondrial complex I (NADH dehydrogenase) inhibitor,Mitochondrial complex I (NADH dehydrogenase),P19404,"NADH dehydrogenase [ubiquinone] flavoprotein 2, mitochondrial",hsa:4729,K03943,NDUFV2; NADH:ubiquinone oxidoreductase core subunit V2,,,
Metformin,4091,CHEMBL1431,Mitochondrial complex I (NADH dehydrogenase) inhibitor,Mitochondrial complex I (NADH dehydrogenase),P56181,"NADH dehydrogenase [ubiquinone] flavoprotein 3, mitochondrial",hsa:4731,K03944,NDUFV3; NADH:ubiquinone oxidoreductase subunit V3,,,
Metformin,4091,CHEMBL1431,Mitochondrial complex I (NADH dehydrogenase) inhibitor,Mitochondrial complex I (NADH dehydrogenase),O75306,"NADH dehydrogenase [ubiquinone] iron-sulfur protein 2, mitochondrial",hsa:4720,K03935,NDUFS2; NADH:ubiquinone oxidoreductase core subunit S2,,,
Metformin,4091,CHEMBL1431,Mitochondrial complex I (NADH dehydrogenase) inhibitor,Mitochondrial complex I (NADH dehydrogenase),O75489,"NADH dehydrogenase [ubiquinone] iron-sulfur protein 3, mitochondrial",hsa:4722,K03936,NDUFS3; NADH:ubiquinone oxidoreductase core subunit S3,,,
Metformin,4091,CHEMBL1431,Mitochondrial complex I (NADH dehydrogenase) inhibitor,Mitochondrial complex I (NADH dehydrogenase),O43181,"NADH dehydrogenase [ubiquinone] iron-sulfur protein 4, mitochondrial",hsa:4724,K03937,NDUFS4; NADH:ubiquinone oxidoreductase subunit S4,,,
Metformin,4091,CHEMBL1431,Mitochondrial complex I (NADH dehydrogenase) inhibitor,Mitochondrial complex I (NADH dehydrogenase),O43920,NADH dehydrogenase [ubiquinone] iron-sulfur protein 5,hsa:4725,K03938,NDUFS5; NADH:ubiquinone oxidoreductase subunit S5,,,
Metformin,4091,CHEMBL1431,Mitochondrial complex I (NADH dehydrogenase) inhibitor,Mitochondrial complex I (NADH dehydrogenase),O75380,"NADH dehydrogenase [ubiquinone] iron-sulfur protein 6, mitochondrial",hsa:4726,K03939,NDUFS6; NADH:ubiquinone oxidoreductase subunit S6,,,
Metformin,4091,CHEMBL1431,Mitochondrial complex I (NADH dehydrogenase) inhibitor,Mitochondrial complex I (NADH dehydrogenase),O75251,"NADH dehydrogenase [ubiquinone] iron-sulfur protein 7, mitochondrial",hsa:374291,K03940,NDUFS7; NADH:ubiquinone oxidoreductase core subunit S7,,,
Metformin,4091,CHEMBL1431,Mitochondrial complex I (NADH dehydrogenase) inhibitor,Mitochondrial complex I (NADH dehydrogenase),O00217,"NADH dehydrogenase [ubiquinone] iron-sulfur protein 8, mitochondrial",hsa:4728,K03941,NDUFS8; NADH:ubiquinone oxidoreductase core subunit S8,,,
Metformin,4091,CHEMBL1431,Mitochondrial complex I (NADH dehydrogenase) inhibitor,Mitochondrial complex I (NADH dehydrogenase),P28331,"NADH-ubiquinone oxidoreductase 75 kDa subunit, mitochondrial",hsa:4719,K03934,NDUFS1; NADH:ubiquinone oxidoreductase core subunit S1,,,
Metformin,4091,CHEMBL1431,Mitochondrial complex I (NADH dehydrogenase) inhibitor,Mitochondrial complex I (NADH dehydrogenase),P03886,NADH-ubiquinone oxidoreductase chain 1,hsa:4535,K03878,ND1; NADH dehydrogenase subunit 1,,,
Metformin,4091,CHEMBL1431,Mitochondrial complex I (NADH dehydrogenase) inhibitor,Mitochondrial complex I (NADH dehydrogenase),P03891,NADH-ubiquinone oxidoreductase chain 2,hsa:4536,K03879,ND2; NADH dehydrogenase subunit 2,,,
Metformin,4091,CHEMBL1431,Mitochondrial complex I (NADH dehydrogenase) inhibitor,Mitochondrial complex I (NADH dehydrogenase),P03897,NADH-ubiquinone oxidoreductase chain 3,hsa:4537,K03880,ND3; NADH dehydrogenase subunit 3,,,
Metformin,4091,CHEMBL1431,Mitochondrial complex I (NADH dehydrogenase) inhibitor,Mitochondrial complex I (NADH dehydrogenase),P03905,NADH-ubiquinone oxidoreductase chain 4,hsa:4538,K03881,ND4; NADH dehydrogenase subunit 4,,,
Metformin,4091,CHEMBL1431,Mitochondrial complex I (NADH dehydrogenase) inhibitor,Mitochondrial complex I (NADH dehydrogenase),P03901,NADH-ubiquinone oxidoreductase chain 4L,hsa:4539,K03882,ND4L; NADH dehydrogenase subunit 4L,,,
Metformin,4091,CHEMBL1431,Mitochondrial complex I (NADH dehydrogenase) inhibitor,Mitochondrial complex I (NADH dehydrogenase),P03915,NADH-ubiquinone oxidoreductase chain 5,hsa:4540,K03883,ND5; NADH dehydrogenase subunit 5,,,
Metformin,4091,CHEMBL1431,Mitochondrial complex I (NADH dehydrogenase) inhibitor,Mitochondrial complex I (NADH dehydrogenase),P03923,NADH-ubiquinone oxidoreductase chain 6,hsa:4541,K03884,ND6; NADH dehydrogenase subunit 6,,,
Doxycycline,54671203,CHEMBL1433,Matrix metalloproteinase 8,Matrix metalloproteinase 8,P22894,Neutrophil collagenase,hsa:4317,K01402,MMP8; matrix metallopeptidase 8,,,
Oxacillin,6196,CHEMBL819,Penicillin-binding protein inhibitor,Penicillin-binding protein,Q53725,PASTA domain protein,sao:SAOUHSC_01145,K12552,penicillin-binding protein 1,,,
Cycloserine D,6234,CHEMBL771,Proton-coupled Amino acid Transporter 1,Proton-coupled Amino acid Transporter 1,Q7Z2H8,PAT1,hsa:206358,K14209,SLC36A4; solute carrier family 36 member 4,,,
Cycloserine D,6234,CHEMBL771,Proton-coupled Amino acid Transporter 2,Proton-coupled Amino acid Transporter 2,Q495M3,PAT2,hsa:153201,K14209,SLC36A4; solute carrier family 36 member 4,,,
Cycloserine D,6234,CHEMBL771,Proton-coupled Amino acid Transporter 3,Proton-coupled Amino acid Transporter 3,Q495N2,PAT3,hsa:285641,K14209,SLC36A4; solute carrier family 36 member 4,,,
Cycloserine D,6234,CHEMBL771,Proton-coupled Amino acid Transporter 4,Proton-coupled Amino acid Transporter 4,Q6YBV0,PAT4,hsa:120103,K14209,SLC36A4; solute carrier family 36 member 4,,,
Oxacillin,6196,CHEMBL819,Penicillin-binding protein inhibitor,Penicillin-binding protein,Q53729,Penicillin binding protein 2,,,,,,
Oxacillin,6196,CHEMBL819,Penicillin-binding protein inhibitor,Penicillin-binding protein,Q9XDB3,Penicillin binding transpeptidase domain protein,saur:SABB_00472,K12553,penicillin-binding protein 3,,,
Amoxicillin,33613,CHEMBL1082,Bacterial penicillin-binding protein inhibitor,Bacterial penicillin-binding protein,P02918,Penicillin-binding protein 1A,eco:b3396,K05366,mrcA; peptidoglycan glycosyltransferase/peptidoglycan DD-transpeptidase MrcA,eco:b3396,P02918,PBPA_ECOLI
Aztreonam,5742832,CHEMBL158,Bacterial penicillin-binding protein inhibitor,Bacterial penicillin-binding protein,P02918,Penicillin-binding protein 1A,eco:b3396,K05366,mrcA; peptidoglycan glycosyltransferase/peptidoglycan DD-transpeptidase MrcA,eco:b3396,P02918,PBPA_ECOLI
Cefaclor,51039,CHEMBL680,Bacterial penicillin-binding protein inhibitor,Bacterial penicillin-binding protein,P02918,Penicillin-binding protein 1A,eco:b3396,K05366,mrcA; peptidoglycan glycosyltransferase/peptidoglycan DD-transpeptidase MrcA,eco:b3396,P02918,PBPA_ECOLI
Cefotaxime,5742673,CHEMBL1730,Bacterial penicillin-binding protein inhibitor,Bacterial penicillin-binding protein,P02918,Penicillin-binding protein 1A,eco:b3396,K05366,mrcA; peptidoglycan glycosyltransferase/peptidoglycan DD-transpeptidase MrcA,eco:b3396,P02918,PBPA_ECOLI
Cephalexin,27447,CHEMBL1727,Bacterial penicillin-binding protein inhibitor,Bacterial penicillin-binding protein,P02918,Penicillin-binding protein 1A,eco:b3396,K05366,mrcA; peptidoglycan glycosyltransferase/peptidoglycan DD-transpeptidase MrcA,eco:b3396,P02918,PBPA_ECOLI
Imipenem,104838,CHEMBL148,Bacterial penicillin-binding protein inhibitor,Bacterial penicillin-binding protein,P02918,Penicillin-binding protein 1A,eco:b3396,K05366,mrcA; peptidoglycan glycosyltransferase/peptidoglycan DD-transpeptidase MrcA,eco:b3396,P02918,PBPA_ECOLI
Meropenem,441130,CHEMBL127,Bacterial penicillin-binding protein inhibitor,Bacterial penicillin-binding protein,P02918,Penicillin-binding protein 1A,eco:b3396,K05366,mrcA; peptidoglycan glycosyltransferase/peptidoglycan DD-transpeptidase MrcA,eco:b3396,P02918,PBPA_ECOLI
Penicillin G,5904,CHEMBL29,Bacterial penicillin-binding protein inhibitor,Bacterial penicillin-binding protein,P02918,Penicillin-binding protein 1A,eco:b3396,K05366,mrcA; peptidoglycan glycosyltransferase/peptidoglycan DD-transpeptidase MrcA,eco:b3396,P02918,PBPA_ECOLI
Piperacillin,43672,CHEMBL702,Bacterial penicillin-binding protein inhibitor,Bacterial penicillin-binding protein,P02918,Penicillin-binding protein 1A,eco:b3396,K05366,mrcA; peptidoglycan glycosyltransferase/peptidoglycan DD-transpeptidase MrcA,eco:b3396,P02918,PBPA_ECOLI
Amoxicillin,33613,CHEMBL1082,Bacterial penicillin-binding protein inhibitor,Bacterial penicillin-binding protein,P02919,Penicillin-binding protein 1B,eco:b0149,K05365,mrcB; peptidoglycan glycosyltransferase/peptidoglycan DD-transpeptidase MrcB,eco:b0149,P02919,PBPB_ECOLI
Aztreonam,5742832,CHEMBL158,Bacterial penicillin-binding protein inhibitor,Bacterial penicillin-binding protein,P02919,Penicillin-binding protein 1B,eco:b0149,K05365,mrcB; peptidoglycan glycosyltransferase/peptidoglycan DD-transpeptidase MrcB,eco:b0149,P02919,PBPB_ECOLI
Cefaclor,51039,CHEMBL680,Bacterial penicillin-binding protein inhibitor,Bacterial penicillin-binding protein,P02919,Penicillin-binding protein 1B,eco:b0149,K05365,mrcB; peptidoglycan glycosyltransferase/peptidoglycan DD-transpeptidase MrcB,eco:b0149,P02919,PBPB_ECOLI
Cefotaxime,5742673,CHEMBL1730,Bacterial penicillin-binding protein inhibitor,Bacterial penicillin-binding protein,P02919,Penicillin-binding protein 1B,eco:b0149,K05365,mrcB; peptidoglycan glycosyltransferase/peptidoglycan DD-transpeptidase MrcB,eco:b0149,P02919,PBPB_ECOLI
Cephalexin,27447,CHEMBL1727,Bacterial penicillin-binding protein inhibitor,Bacterial penicillin-binding protein,P02919,Penicillin-binding protein 1B,eco:b0149,K05365,mrcB; peptidoglycan glycosyltransferase/peptidoglycan DD-transpeptidase MrcB,eco:b0149,P02919,PBPB_ECOLI
Imipenem,104838,CHEMBL148,Bacterial penicillin-binding protein inhibitor,Bacterial penicillin-binding protein,P02919,Penicillin-binding protein 1B,eco:b0149,K05365,mrcB; peptidoglycan glycosyltransferase/peptidoglycan DD-transpeptidase MrcB,eco:b0149,P02919,PBPB_ECOLI
Meropenem,441130,CHEMBL127,Bacterial penicillin-binding protein inhibitor,Bacterial penicillin-binding protein,P02919,Penicillin-binding protein 1B,eco:b0149,K05365,mrcB; peptidoglycan glycosyltransferase/peptidoglycan DD-transpeptidase MrcB,eco:b0149,P02919,PBPB_ECOLI
Penicillin G,5904,CHEMBL29,Bacterial penicillin-binding protein inhibitor,Bacterial penicillin-binding protein,P02919,Penicillin-binding protein 1B,eco:b0149,K05365,mrcB; peptidoglycan glycosyltransferase/peptidoglycan DD-transpeptidase MrcB,eco:b0149,P02919,PBPB_ECOLI
Piperacillin,43672,CHEMBL702,Bacterial penicillin-binding protein inhibitor,Bacterial penicillin-binding protein,P02919,Penicillin-binding protein 1B,eco:b0149,K05365,mrcB; peptidoglycan glycosyltransferase/peptidoglycan DD-transpeptidase MrcB,eco:b0149,P02919,PBPB_ECOLI
Amoxicillin,33613,CHEMBL1082,Bacterial penicillin-binding protein inhibitor,Bacterial penicillin-binding protein,P0AD65,Penicillin-binding protein 2,eco:b0635,K05515,mrdA; peptidoglycan DD-transpeptidase MrdA,eco:b0635,P0AD65,MRDA_ECOLI
Aztreonam,5742832,CHEMBL158,Bacterial penicillin-binding protein inhibitor,Bacterial penicillin-binding protein,P0AD65,Penicillin-binding protein 2,eco:b0635,K05515,mrdA; peptidoglycan DD-transpeptidase MrdA,eco:b0635,P0AD65,MRDA_ECOLI
Cefaclor,51039,CHEMBL680,Bacterial penicillin-binding protein inhibitor,Bacterial penicillin-binding protein,P0AD65,Penicillin-binding protein 2,eco:b0635,K05515,mrdA; peptidoglycan DD-transpeptidase MrdA,eco:b0635,P0AD65,MRDA_ECOLI
Cefotaxime,5742673,CHEMBL1730,Bacterial penicillin-binding protein inhibitor,Bacterial penicillin-binding protein,P0AD65,Penicillin-binding protein 2,eco:b0635,K05515,mrdA; peptidoglycan DD-transpeptidase MrdA,eco:b0635,P0AD65,MRDA_ECOLI
Cephalexin,27447,CHEMBL1727,Bacterial penicillin-binding protein inhibitor,Bacterial penicillin-binding protein,P0AD65,Penicillin-binding protein 2,eco:b0635,K05515,mrdA; peptidoglycan DD-transpeptidase MrdA,eco:b0635,P0AD65,MRDA_ECOLI
Imipenem,104838,CHEMBL148,Bacterial penicillin-binding protein inhibitor,Bacterial penicillin-binding protein,P0AD65,Penicillin-binding protein 2,eco:b0635,K05515,mrdA; peptidoglycan DD-transpeptidase MrdA,eco:b0635,P0AD65,MRDA_ECOLI
Mecillinam,36273,CHEMBL530,Bacterial penicillin-binding protein 2 inhibitor,Bacterial penicillin-binding protein 2,P0AD65,Penicillin-binding protein 2,eco:b0635,K05515,penicillin-binding protein 2,eco:b0635,P0AD65,MRDA_ECOLI
Meropenem,441130,CHEMBL127,Bacterial penicillin-binding protein inhibitor,Bacterial penicillin-binding protein,P0AD65,Penicillin-binding protein 2,eco:b0635,K05515,mrdA; peptidoglycan DD-transpeptidase MrdA,eco:b0635,P0AD65,MRDA_ECOLI
Penicillin G,5904,CHEMBL29,Bacterial penicillin-binding protein inhibitor,Bacterial penicillin-binding protein,P0AD65,Penicillin-binding protein 2,eco:b0635,K05515,mrdA; peptidoglycan DD-transpeptidase MrdA,eco:b0635,P0AD65,MRDA_ECOLI
Piperacillin,43672,CHEMBL702,Bacterial penicillin-binding protein inhibitor,Bacterial penicillin-binding protein,P0AD65,Penicillin-binding protein 2,eco:b0635,K05515,mrdA; peptidoglycan DD-transpeptidase MrdA,eco:b0635,P0AD65,MRDA_ECOLI
Oxacillin,6196,CHEMBL819,Penicillin-binding protein inhibitor,Penicillin-binding protein,P72355,Penicillin-binding protein 4,,,,,,
Teicoplanin,133065662,CHEMBL4297166,Peptidoglycan,Peptidoglycan,,Peptidoglycan,,,,,,
Amoxicillin,33613,CHEMBL1082,Bacterial penicillin-binding protein inhibitor,Bacterial penicillin-binding protein,P0AD68,Peptidoglycan synthase FtsI,eco:b0084,K03587,ftsI; peptidoglycan DD-transpeptidase FtsI,eco:b0084,P0AD68,FTSI_ECOLI
Aztreonam,5742832,CHEMBL158,Bacterial penicillin-binding protein inhibitor,Bacterial penicillin-binding protein,P0AD68,Peptidoglycan synthase FtsI,eco:b0084,K03587,ftsI; peptidoglycan DD-transpeptidase FtsI,eco:b0084,P0AD68,FTSI_ECOLI
Cefaclor,51039,CHEMBL680,Bacterial penicillin-binding protein inhibitor,Bacterial penicillin-binding protein,P0AD68,Peptidoglycan synthase FtsI,eco:b0084,K03587,ftsI; peptidoglycan DD-transpeptidase FtsI,eco:b0084,P0AD68,FTSI_ECOLI
Cefotaxime,5742673,CHEMBL1730,Bacterial penicillin-binding protein inhibitor,Bacterial penicillin-binding protein,P0AD68,Peptidoglycan synthase FtsI,eco:b0084,K03587,ftsI; peptidoglycan DD-transpeptidase FtsI,eco:b0084,P0AD68,FTSI_ECOLI
Cephalexin,27447,CHEMBL1727,Bacterial penicillin-binding protein inhibitor,Bacterial penicillin-binding protein,P0AD68,Peptidoglycan synthase FtsI,eco:b0084,K03587,ftsI; peptidoglycan DD-transpeptidase FtsI,eco:b0084,P0AD68,FTSI_ECOLI
Imipenem,104838,CHEMBL148,Bacterial penicillin-binding protein inhibitor,Bacterial penicillin-binding protein,P0AD68,Peptidoglycan synthase FtsI,eco:b0084,K03587,ftsI; peptidoglycan DD-transpeptidase FtsI,eco:b0084,P0AD68,FTSI_ECOLI
Meropenem,441130,CHEMBL127,Bacterial penicillin-binding protein inhibitor,Bacterial penicillin-binding protein,P0AD68,Peptidoglycan synthase FtsI,eco:b0084,K03587,ftsI; peptidoglycan DD-transpeptidase FtsI,eco:b0084,P0AD68,FTSI_ECOLI
Penicillin G,5904,CHEMBL29,Bacterial penicillin-binding protein inhibitor,Bacterial penicillin-binding protein,P0AD68,Peptidoglycan synthase FtsI,eco:b0084,K03587,ftsI; peptidoglycan DD-transpeptidase FtsI,eco:b0084,P0AD68,FTSI_ECOLI
Piperacillin,43672,CHEMBL702,Bacterial penicillin-binding protein inhibitor,Bacterial penicillin-binding protein,P0AD68,Peptidoglycan synthase FtsI,eco:b0084,K03587,ftsI; peptidoglycan DD-transpeptidase FtsI,eco:b0084,P0AD68,FTSI_ECOLI
Acetylsalisylic acid,2244,CHEMBL25,Cyclooxygenase inhibitor,Cyclooxygenase,P23219,Prostaglandin G/H synthase 1,hsa:5742,K00509,PTGS1; prostaglandin-endoperoxide synthase 1,,,
Diclofenac,3033,CHEMBL139,Cyclooxygenase inhibitor,Cyclooxygenase,P23219,Prostaglandin G/H synthase 1,hsa:5742,K00509,PTGS1; prostaglandin-endoperoxide synthase 1,,,
Acetylsalisylic acid,2244,CHEMBL25,Cyclooxygenase inhibitor,Cyclooxygenase,P35354,Prostaglandin G/H synthase 2,hsa:5743,K11987,PTGS2; prostaglandin-endoperoxide synthase 2,,,
Diclofenac,3033,CHEMBL139,Cyclooxygenase inhibitor,Cyclooxygenase,P35354,Prostaglandin G/H synthase 2,hsa:5743,K11987,PTGS2; prostaglandin-endoperoxide synthase 2,,,
Procaine,4914,CHEMBL569,Sodium channel alpha subunit blocker,Sodium channel alpha subunit,P35498,Sodium channel protein type 1 subunit alpha,hsa:6323,K04833,SCN1A; sodium voltage-gated channel alpha subunit 1,,,
Procaine,4914,CHEMBL569,Sodium channel alpha subunit blocker,Sodium channel alpha subunit,Q9Y5Y9,Sodium channel protein type 10 subunit alpha,hsa:6336,K04842,SCN10A; sodium voltage-gated channel alpha subunit 10,,,
Procaine,4914,CHEMBL569,Sodium channel alpha subunit blocker,Sodium channel alpha subunit,Q9UI33,Sodium channel protein type 11 subunit alpha,hsa:11280,K07605,SCN11A; sodium voltage-gated channel alpha subunit 11,,,
Procaine,4914,CHEMBL569,Sodium channel alpha subunit blocker,Sodium channel alpha subunit,Q99250,Sodium channel protein type 2 subunit alpha,hsa:6326,K04834,SCN2A; sodium voltage-gated channel alpha subunit 2,,,
Procaine,4914,CHEMBL569,Sodium channel alpha subunit blocker,Sodium channel alpha subunit,Q9NY46,Sodium channel protein type 3 subunit alpha,hsa:6328,K04836,SCN3A; sodium voltage-gated channel alpha subunit 3,,,
Procaine,4914,CHEMBL569,Sodium channel alpha subunit blocker,Sodium channel alpha subunit,P35499,Sodium channel protein type 4 subunit alpha,hsa:6329,K04837,SCN4A; sodium voltage-gated channel alpha subunit 4,,,
Procaine,4914,CHEMBL569,Sodium channel alpha subunit blocker,Sodium channel alpha subunit,Q14524,Sodium channel protein type 5 subunit alpha,hsa:6331,K04838,SCN5A; sodium voltage-gated channel alpha subunit 5,,,
Procaine,4914,CHEMBL569,Sodium channel alpha subunit blocker,Sodium channel alpha subunit,Q01118,Sodium channel protein type 7 subunit alpha,hsa:6332,K04839,SCN7A; sodium voltage-gated channel alpha subunit 7,,,
Procaine,4914,CHEMBL569,Sodium channel alpha subunit blocker,Sodium channel alpha subunit,Q9UQD0,Sodium channel protein type 8 subunit alpha,hsa:6334,K04840,SCN8A; sodium voltage-gated channel alpha subunit 8,,,
Procaine,4914,CHEMBL569,Sodium channel alpha subunit blocker,Sodium channel alpha subunit,Q15858,Sodium channel protein type 9 subunit alpha,hsa:6335,K04841,SCN9A; sodium voltage-gated channel alpha subunit 9,,,
Reserpine,5770,CHEMBL772,Synaptic vesicular amine transporter inhibitor,Synaptic vesicular amine transporter,Q05940,Synaptic vesicular amine transporter,hsa:6571,K08155,SLC18A2; solute carrier family 18 member A2,,,
Flucytosine,3366,CHEMBL1463,Thymidylate synthase inhibitor,Thymidylate synthase,P0CS13,Thymidylate synthase,cnb:CNBJ2230,K00560,CDC21; thymidylate synthase,eco:b2827,P0A884,TYSY_ECOLI
Flucytosine,3366,CHEMBL1463,Thymidylate synthase inhibitor,Thymidylate synthase,P12461,Thymidylate synthase,cal:CAALFM_C205190WA,K00560,CDC21; thymidylate synthase,eco:b2827,P0A884,TYSY_ECOLI
Vanillin,1183,CHEMBL13883,"transient receptor potential cation channel, subfamily V, member 3","transient receptor potential cation channel, subfamily V, member 3",Q8NET8,"transient receptor potential cation channel, subfamily V, member 3",hsa:162514,K04972,TRPV3; transient receptor potential cation channel subfamily V member 3,,,
Fosfomycin,446987,CHEMBL1757,UDP-N-acetylglucosamine 1-carboxyvinyltransferase inhibitor,UDP-N-acetylglucosamine 1-carboxyvinyltransferase,P0A749,UDP-N-acetylglucosamine 1-carboxyvinyltransferase,eco:b3189,K00790,murA; UDP-N-acetylglucosamine 1-carboxyvinyltransferase,eco:b3189,P0A749,MURA_ECOLI
CHIR-90,11656518,CHEMBL558752,v-raf murine sarcoma viral oncogene homolog B1,v-raf murine sarcoma viral oncogene homolog B1,P15056,v-raf murine sarcoma viral oncogene homolog B1,hsa:673,K04365,"BRAF; B-Raf proto-oncogene, serine/threonine kinase",,,
Verapamil,2520,CHEMBL6966,Voltage-gated L-type calcium channel blocker,Voltage-gated L-type calcium channel,Q13936,Voltage-dependent L-type calcium channel subunit alpha-1C,hsa:775,K04850,CACNA1C; calcium voltage-gated channel subunit alpha1 C,,,
Verapamil,2520,CHEMBL6966,Voltage-gated L-type calcium channel blocker,Voltage-gated L-type calcium channel,Q01668,Voltage-dependent L-type calcium channel subunit alpha-1D,hsa:776,K04851,CACNA1D; calcium voltage-gated channel subunit alpha1 D,,,
Verapamil,2520,CHEMBL6966,Voltage-gated L-type calcium channel blocker,Voltage-gated L-type calcium channel,O60840,Voltage-dependent L-type calcium channel subunit alpha-1F,hsa:778,K04853,CACNA1F; calcium voltage-gated channel subunit alpha1 F,,,
Verapamil,2520,CHEMBL6966,Voltage-gated L-type calcium channel blocker,Voltage-gated L-type calcium channel,Q13698,Voltage-dependent L-type calcium channel subunit alpha-1S,hsa:779,K04857,CACNA1S; calcium voltage-gated channel subunit alpha1 S,,,
Verapamil,2520,CHEMBL6966,Voltage-gated L-type calcium channel blocker,Voltage-gated T-type calcium channel,O43497,Voltage-dependent T-type calcium channel subunit alpha-1G,hsa:8913,K04854,CACNA1G; calcium voltage-gated channel subunit alpha1 G,,,
Verapamil,2520,CHEMBL6966,Voltage-gated L-type calcium channel blocker,Voltage-gated T-type calcium channel,O95180,Voltage-dependent T-type calcium channel subunit alpha-1H,hsa:8912,K04855,CACNA1H; calcium voltage-gated channel subunit alpha1 H,,,
Verapamil,2520,CHEMBL6966,Voltage-gated L-type calcium channel blocker,Voltage-gated T-type calcium channel,Q9P0X4,Voltage-dependent T-type calcium channel subunit alpha-1I,hsa:8911,K04856,CACNA1I; calcium voltage-gated channel subunit alpha1 I,,,
A22,16741200,,Cell shape-determining protein MreB,Cell shape-determining protein MreB,P0A9X4,,eco:b3251,K03569,rod shape-determining protein MreB and related proteins,eco:b3251,P0A9X4,MREB_ECOLI
Benzalkonium,70519829,CHEMBL1187417,Cell membrane inhibitor,Cell membrane,,,,,,,,
CCCP,2603,CHEMBL224214,,,,,,,,,,
Cefsulodin,656575,CHEMBL3351077,Bacterial penicillin-binding protein,Bacterial penicillin-binding protein,,,,,,,,
Cerulenin,5282054,CHEMBL45627,,,,,,,,,,
Linezolid,441401,CHEMBL126,Bacterial 70S ribosome inhibitor,Bacterial 70S ribosome,,,,K01980,23S ribosomal RNA,eco:b3275,,
Nisin,16219761,CHEMBL526744,,,,,,,,,,
Nonactin,72519,CHEMBL415914,,,,,,,,,,
Phenformin,8249,CHEMBL170988,,,,,,,,,,
Phleomycin,72511,CHEMBL1744448,DNA inhibitor,DNA,,,,,,,,
PMS,9285,CHEMBL6322,,,,,,,,,,
Pyocyanin,6817,CHEMBL2289232,,,,,,,,,,
